# Supplementary material for: Canonical Secretomes, Innate Immune Caspase-1-, 4/11-Gasdermin D Non-Canonical Secretomes and Exosomes May Contribute to Maintain Treg-Ness for Treg Immunosuppression, Tissue Repair and Modulate Anti-Tumor Immunity via ROS Pathways
Source: Front Immunol. 2021 May 18;12:678201. doi: 10.3389/fimmu.2021.678201 (PMC8168470; doi:10.3389/fimmu.2021.678201)
Supplement: Supplementary file 3 [file Table_1.xlsx]

## Sheet: supplementary table 3a
GSE37532 LN	-log(p-value)	Ratio	z-score	E-MTAB-7961 spleen	-log(p-value)	Ratio	z-score	E-MTAB-7961 kidney	-log(p-value)	Ratio	z-score
Rac Signaling	3.63	0.0714	2.828	Dendritic Cell Maturation	5	0.137	2.294	Semaphorin Neuronal Repulsive Signaling Pathway	7.97	0.223	2.414
Xenobiotic Metabolism General Signaling Pathway	2.3	0.049	2.646	Type I Diabetes Mellitus Signaling	4.77	0.162	2.309	STAT3 Pathway	7	0.207	2.132
Role of Pattern Recognition Receptors in Recognition of Bacteria and Viruses	2.13	0.0455	2.236	NF-κB Signaling	4.68	0.134	2.449	Gα12/13 Signaling	5.68	0.192	2.2
p70S6K Signaling	1.94	0.0465	2.449	Neuroinflammation Signaling Pathway	4.38	0.11	2.191	PTEN Signaling	4.39	0.175	-2.985
Colorectal Cancer Metastasis Signaling	1.91	0.0356	2.646	iNOS Signaling	2.69	0.178	2.646	Integrin Signaling	4.29	0.146	2.502
Aryl Hydrocarbon Receptor Signaling	1.73	0.042	2	Inflammasome pathway	2.51	0.25	2.236	White Adipose Tissue Browning Pathway	4.23	0.171	2.132
Melatonin Signaling	1.68	0.0556	2	TNFR2 Signaling	2.4	0.2	2.236	Crosstalk between Dendritic Cells and Natural Killer Cells	4.03	0.191	-2.496
IL-15 Signaling	1.62	0.0533	2	MIF-mediated Glucocorticoid Regulation	2.12	0.176	2.449	Angiopoietin Signaling	3.86	0.2	2.111
P2Y Purigenic Receptor Signaling Pathway	1.42	0.0394	2	B Cell Receptor Signaling	2.09	0.0973	2.5	RhoA Signaling	3.62	0.163	2.357
RhoGDI Signaling	1.31	0.0333	-2.236	Wnt/Ca+ pathway	1.83	0.129	2.121	Regulation of Cellular Mechanics by Calpain Protease	2.38	0.169	2.121
				GPCR-Mediated Integration of Enteroendocrine Signaling Exemplified by an L Cell	1.45	0.11	-2.121	Glutamate Receptor Signaling	2.32	0.175	-2.449
				Synaptic Long Term Depression	1.41	0.0847	2	IL-23 Signaling Pathway	2.05	0.182	-2.828
				TNFR1 Signaling	1.35	0.12	2.449	Corticotropin Releasing Hormone Signaling	2.01	0.124	2.183
				PPAR Signaling	1.35	0.0962	-2.53	Dermatan Sulfate Biosynthesis (Late Stages)	1.93	0.174	2.121
				Vitamin-C Transport	1.47	0.167	2	CD28 Signaling in T Helper Cells	1.78	0.125	-2.324
				IL-1 Signaling	1.32	0.0989	2.449	iCOS-iCOSL Signaling in T Helper Cells	1.73	0.126	-2.138
				MIF Regulation of Innate Immunity	1.68	0.143	2.449	p53 Signaling	1.46	0.122	2.121
				Toll-like Receptor Signaling	2.73	0.145	2.121	Ceramide Signaling	1.44	0.125	2.53
				IL-6 Signaling	1.52	0.096	2.111	Dermatan Sulfate Biosynthesis	1.34	0.136	2.121
				Antioxidant Action of Vitamin C	1.95	0.11	-2.333

## Sheet: supplementary table 3b
GSE50096 2W SPLEEN	-log(p-value)	Ratio	z-score	GSE50096 4D SPLEEN	-log(p-value)	Ratio	z-score	E-MTAB-7961 fibrosis	-log(p-value)	Ratio	z-score	E-MTAB-7961 regeneration	-log(p-value)	Ratio	z-score	GSE50096 2W MUSCLE	-log(p-value)	Ratio	z-score	GSE50096 4D MUSCLE	-log(p-value)	Ratio	z-score
Vitamin-C Transport	3.56	0.167	2					Dendritic Cell Maturation	5.83	0.169	2.414	Sperm Motility	13	0.256	3.128	Triacylglycerol Biosynthesis	1.79	0.0952	2	Th1 Pathway	10.7	0.149	-2.673
Rac Signaling	1.75	0.0446	2.236					Endocannabinoid Neuronal Synapse Pathway	3.5	0.156	2.683	Relaxin Signaling	11.1	0.28	3.266	Thyroid Cancer Signaling	1.43	0.0633	-2.236	Role of Pattern Recognition Receptors in Recognition of Bacteria and Viruses	8.92	0.117	-2.111
								Antioxidant Action of Vitamin C	2.63	0.147	-2.496	Colorectal Cancer Metastasis Signaling	10.1	0.221	4.715	Dermatan Sulfate Biosynthesis	1.32	0.0678	-2	PI3K/AKT Signaling	5.07	0.08	-2.449
								Apelin Endothelial Signaling Pathway	2.39	0.139	2	Osteoarthritis Pathway	9.64	0.232	2.897					NF-κB Activation by Viruses	4.53	0.11	-2.333
								Choline Biosynthesis III	1.83	0.267	2	Endocannabinoid Cancer Inhibition Pathway	9.4	0.266	-2.466					Paxillin Signaling	4.32	0.0926	-2.236
								4-1BB Signaling in T Lymphocytes	1.75	0.188	2	Tec Kinase Signaling	8.13	0.238	2.502					HMGB1 Signaling	4.03	0.0727	-2.121
								Glutathione-mediated Detoxification	1.75	0.188	2.449	Integrin Signaling	8.03	0.216	3.363					Macropinocytosis Signaling	3.96	0.105	-2
								MIF Regulation of Innate Immunity	1.7	0.167	2.646	eNOS Signaling	7.48	0.233	3.307					Th17 Activation Pathway	3.41	0.0879	-2.121
												Ephrin Receptor Signaling	7.43	0.222	2.558					Protein Kinase A Signaling	3.07	0.0451	-2
												ILK Signaling	7.22	0.216	2.271					Xenobiotic Metabolism General Signaling Pathway	2.17	0.0559	-2.121
												Corticotropin Releasing Hormone Signaling	6.51	0.228	3.053					Semaphorin Neuronal Repulsive Signaling Pathway	1.87	0.0538	2.646
												GPCR-Mediated Nutrient Sensing in Enteroendocrine Cells	6.5	0.25	2.268					UVB-Induced MAPK Signaling	1.74	0.0769	-2
												PAK Signaling	6.15	0.258	2.6					Lymphotoxin β Receptor Signaling	1.72	0.0755	-2
												GNRH Signaling	6.02	0.208	3.528					Prolactin Signaling	1.69	0.0617	-2.236
												Regulation Of The Epithelial Mesenchymal Transition By Growth Factors Pathway	5.99	0.202	2.874					LPS-stimulated MAPK Signaling	1.67	0.061	-2.236
												PTEN Signaling	5.91	0.23	-3.402					Thrombopoietin Signaling	1.47	0.0635	-2
												G Beta Gamma Signaling	5.7	0.23	2.117					Role of PI3K/AKT Signaling in the Pathogenesis of Influenza	1.45	0.0625	-2
												NF-κB Signaling	5.66	0.201	3					ErbB4 Signaling	1.39	0.0597	-2
												Inhibition of Angiogenesis by TSP1	5.53	0.382	2.449					p53 Signaling	1.38	0.051	2.236
												p70S6K Signaling	5.2	0.217	3.024					Growth Hormone Signaling	1.31	0.0563	-2
												Mouse Embryonic Stem Cell Pluripotency	5.1	0.233	2.449
												HIF1α Signaling	5.05	0.185	3.569
												VEGF Family Ligand-Receptor Interactions	5.04	0.25	2.982
												Ovarian Cancer Signaling	5.01	0.209	3.153
												BEX2 Signaling Pathway	4.92	0.253	2.236
												VEGF Signaling	4.89	0.232	2.294
												Glioma Invasiveness Signaling	4.8	0.257	2.357
												P2Y Purigenic Receptor Signaling Pathway	4.41	0.205	2.858
												RhoGDI Signaling	4.38	0.183	-3.674
												Factors Promoting Cardiogenesis in Vertebrates	4.35	0.193	4.041
												CREB Signaling in Neurons	4.21	0.174	3.411
												CDK5 Signaling	3.79	0.204	3.13
												Actin Cytoskeleton Signaling	3.74	0.165	2.117
												Glioma Signaling	3.67	0.2	2.837
												Gαq Signaling	3.55	0.177	2.353
												Synaptogenesis Signaling Pathway	3.41	0.147	5.217
												Dopamine-DARPP32 Feedback in cAMP Signaling	3.33	0.172	3
												Fc Epsilon RI Signaling	3.28	0.188	2
												α-Adrenergic Signaling	3.19	0.198	2.53
												14-3-3-mediated Signaling	3.16	0.181	2.065
												Apelin Cardiomyocyte Signaling Pathway	3.02	0.192	2.828
												Melanocyte Development and Pigmentation Signaling	2.88	0.191	2.828
												Ephrin B Signaling	2.87	0.208	2.309
												PEDF Signaling	2.71	0.195	2
												Regulation Of The Epithelial Mesenchymal Transition In Development Pathway	2.6	0.19	2.111
												CCR3 Signaling in Eosinophils	2.57	0.169	2
												IGF-1 Signaling	2.38	0.173	2.324
												Insulin Secretion Signaling Pathway	2.31	0.14	2.744
												ERK/MAPK Signaling	2.21	0.145	3.024
												Neuregulin Signaling	2.02	0.167	2.496
												B Cell Receptor Signaling	1.92	0.141	2.041
												Role of PKR in Interferon Induction and Antiviral Response	1.85	0.154	2.183
												UVA-Induced MAPK Signaling	1.61	0.153	2.309
												Synaptic Long Term Potentiation	1.46	0.14	3.3

## Sheet: supplementary table 3c
GSE116347 B16 SPLEEN	-log(p-value)	Ratio	z-score	GSE116347 MC38 SPLEEN	-log(p-value)	Ratio	z-score	GSE116347 CT26 SPLEEN	-log(p-value)	Ratio	z-score	GSE120280 TC-1 SPLEEN	-log(p-value)	Ratio	z-score	GSE139372 melanoma	-log(p-value)	Ratio	z-score	GSE120280 lung tumor mouse	-log(p-value)	Ratio	z-score	GSE89225 BREAST CANCER	-log(p-value)	Ratio	z-score	GSE116347 B16 TUMOR	-log(p-value)	Ratio	z-score	GSE116347 MC38 TUMOR	-log(p-value)	Ratio	z-score	GSE116347 CT26 TUMOR	-log(p-value)	Ratio	z-score
Type I Diabetes Mellitus Signaling	4.23	0.153	2.111	MIF Regulation of Innate Immunity	2.09	0.167	2.646	Cardiac Hypertrophy Signaling	1.58	0.0667	2.324	Amyotrophic Lateral Sclerosis Signaling	1.81	0.144	2.111	TGF-β Signaling	2.53	0.135	-2.111	Apoptosis Signaling	4.84	0.222	2.065	Cyclins and Cell Cycle Regulation	3.47	0.173	2.887	Prolactin Signaling	3.63	0.247	-2.236	Endoplasmic Reticulum Stress Pathway	3.35	0.333	2.646	Role of Pattern Recognition Receptors in Recognition of Bacteria and Viruses	14	0.253	-3.13
Melatonin Signaling	2.93	0.153	2.111	4-1BB Signaling in T Lymphocytes	2.1	0.188	2	Synaptic Long Term Depression	1.47	0.0688	2.496	Glutathione-mediated Detoxification	1.49	0.188	2.449	Ephrin Receptor Signaling	2.51	0.111	-2.309	Type II Diabetes Mellitus Signaling	2.88	0.162	-2.111	Cell Cycle Regulation by BTG Family Proteins	2.21	0.189	2.236	Gluconeogenesis I	3.02	0.346	3	Cytotoxic T Lymphocyte-mediated Apoptosis of Target Cells	3.31	0.265	2.828	Crosstalk between Dendritic Cells and Natural Killer Cells	7.96	0.247	-2.236
Fcγ Receptor-mediated Phagocytosis in Macrophages and Monocytes	2.02	0.117	2.714	B Cell Activating Factor Signaling	1.59	0.146	2	Cholecystokinin/Gastrin-mediated Signaling	1.37	0.0756	2.333	Endocannabinoid Neuronal Synapse Pathway	1.45	0.125	2					Chemokine Signaling	2.27	0.175	3.051	PPAR Signaling	1.63	0.115	-2.309	Glycolysis I	3.02	0.346	3	Mitochondrial L-carnitine Shuttle Pathway	2.26	0.294	2.236	STAT3 Pathway	7.48	0.2	-2.138
Role of NFAT in Cardiac Hypertrophy	1.78	0.0888	2	p53 Signaling	3.98	0.163	2.138													Opioid Signaling Pathway	1.47	0.117	2.268					Estrogen-mediated S-phase Entry	3.02	0.346	2.121	Fatty Acid Activation	1.96	0.308	2	Leukocyte Extravasation Signaling	7.01	0.168	-2.785
IL-6 Signaling	1.53	0.096	2.111	Triacylglycerol Biosynthesis	1.55	0.143	2.449																					Zymosterol Biosynthesis	2.8	0.667	2	Choline Biosynthesis III	1.73	0.267	2	Natural Killer Cell Signaling	5.54	0.152	-2.646
Wnt/Ca+ pathway	1.38	0.113	2.646																									Glycogen Biosynthesis II (from UDP-D-Glucose)	2.47	0.571	2	γ-linolenate Biosynthesis II (Animals)	1.53	0.235	2	Fc Epsilon RI Signaling	4.64	0.171	-3
IL-1 Signaling	1.33	0.0989	2.236																									Thrombopoietin Signaling	2.27	0.222	-2.138					PTEN Signaling	4.16	0.159	2.524
Phospholipases	1.32	0.109	2.646																									UVB-Induced MAPK Signaling	2.15	0.231	-2.111					ILK Signaling	3.67	0.132	-3
																												Sucrose Degradation V (Mammalian)	1.99	0.444	2					GM-CSF Signaling	3.59	0.186	-2.53
																												Sumoylation Pathway	1.65	0.175	-2					cAMP-mediated signaling	3.52	0.123	-3.53
																												NER Pathway	1.37	0.165	2.714					LPS-stimulated MAPK Signaling	3.42	0.171	-2.496
																																				VEGF Family Ligand-Receptor Interactions	3.31	0.167	-2.714
																																				ERK/MAPK Signaling	3.19	0.124	-2.558
																																				PAK Signaling	3.15	0.155	-2.673
																																				Glioma Signaling	2.59	0.136	-2.309
																																				FcγRIIB Signaling in B Lymphocytes	2.27	0.147	-2.828
																																				Neurotrophin/TRK Signaling	2.23	0.145	-2.333
																																				BEX2 Signaling Pathway	2.1	0.139	-2.714
																																				Melanoma Signaling	2.01	0.16	-2.236
																																				Cardiac β-adrenergic Signaling	1.94	0.113	-2.111
																																				Role of NFAT in Regulation of the Immune Response	1.86	0.105	-3
																																				Gαi Signaling	1.72	0.112	-2.714
																																				Inhibition of Matrix Metalloproteases	1.54	0.154	2.236
																																				Estrogen-Dependent Breast Cancer Signaling	1.47	0.122	-2.121
																																				GDNF Family Ligand-Receptor Interactions	1.4	0.118	-2.828
																																				Apelin Endothelial Signaling Pathway	1.34	0.104	-2.111
