# Supplementary material for: Canonical Secretomes, Innate Immune Caspase-1-, 4/11-Gasdermin D Non-Canonical Secretomes and Exosomes May Contribute to Maintain Treg-Ness for Treg Immunosuppression, Tissue Repair and Modulate Anti-Tumor Immunity via ROS Pathways
Source: Front Immunol. 2021 May 18;12:678201. doi: 10.3389/fimmu.2021.678201 (PMC8168470; doi:10.3389/fimmu.2021.678201)
Supplement: Supplementary file 4 [file Table_2.xlsx]

## Sheet: Sheet1
Dual pathways (tumor up and tumor down)	Tumor up	Tumor down
taxis	microtubule cytoskeleton organization involved in mitosis	ribosome biogenesis
positive regulation of transferase activity	B cell activation	chordate embryonic development
Adaptive Immune System	cellular response to abiotic stimulus	immune response-regulating signaling pathway
response to inorganic substance	response to lipopolysaccharide	response to molecule of bacterial origin
actin cytoskeleton organization	blood vessel development	Phospholipase D signaling pathway
regulation of ion transport	carbohydrate derivative biosynthetic process	Hemostasis
multicellular organismal homeostasis	negative regulation of cellular component organization	signal release
positive regulation of hydrolase activity	PID E2F PATHWAY	Leishmania infection
positive regulation of defense response	nucleoside phosphate metabolic process	Chemokine signaling pathway
synapse organization	negative regulation of transport	cellular response to nitrogen compound
extracellular structure organization	Signaling by Receptor Tyrosine Kinases	protein autophosphorylation
regulation of secretion	response to acid chemical	mononuclear cell migration
negative regulation of cell differentiation	PID AURORA B PATHWAY	homeostasis of number of cells
positive regulation of response to external stimulus	developmental process involved in reproduction	viral entry into host cell
Pathways in cancer	Cell cycle	interferon-gamma production
regulation of vesicle-mediated transport	cell junction organization	lipid localization
gland development	lymphocyte activation	cell adhesion mediated by integrin
small GTPase mediated signal transduction	Human T-cell leukemia virus 1 infection	Ribosome, cytoplasmic
Cytokine-cytokine receptor interaction	cell morphogenesis involved in differentiation	cell growth
negative regulation of cell proliferation	positive regulation of cytokine production	Osteoclast differentiation
alpha-beta T cell activation	PID PLK1 PATHWAY	PI3K-Akt signaling pathway
negative regulation of immune system process	organic hydroxy compound metabolic process	Toll-like Receptor Cascades
embryonic morphogenesis	cytoskeleton-dependent intracellular transport	Cell surface interactions at the vascular wall
tissue morphogenesis	DNA replication	peptidyl-tyrosine phosphorylation
skeletal system development	p53 signaling pathway	mesenchyme development
ossification	regulation of mitotic nuclear division	regulation of DNA-binding transcription factor activity
myeloid leukocyte activation	neuron death	NF-kappa B signaling pathway
regulation of immune effector process	meiotic cell cycle process	negative regulation of response to external stimulus
response to toxic substance	Metabolism of lipids	positive regulation of cell migration
developmental growth	cell projection assembly	protein kinase B signaling
brain development	carbohydrate metabolic process	positive regulation of interleukin-6 production
	Transcriptional misregulation in cancer	regeneration
	centrosome cycle	GPCR ligand binding
	fat cell differentiation	negative regulation of phosphorylation
	response to oxygen levels	ERK1 and ERK2 cascade
	protein localization to cell periphery	response to growth factor
	positive regulation of programmed cell death	transmembrane receptor protein tyrosine kinase signaling pathway
	cell cycle phase transition	negative regulation of cellular component movement
	regulation of interferon-gamma production	Hippo signaling pathway
	organelle localization	myeloid cell differentiation
	cation homeostasis	reproductive structure development
	aging	cellular response to external stimulus
	positive regulation of cell cycle process	macrophage activation
	I-kappaB kinase/NF-kappaB signaling	sensory organ development
	microtubule cytoskeleton organization	cellular response to acid chemical
	DNA recombination	regulation of transmembrane transport
	Metabolism of carbohydrates	Fluid shear stress and atherosclerosis
	reactive oxygen species metabolic process	Proteoglycans in cancer
	positive regulation of cell cycle	leukocyte migration
	response to extracellular stimulus	response to mechanical stimulus
	Cell Cycle	cell-substrate adhesion
	peptidyl-tyrosine modification	second-messenger-mediated signaling
	monocarboxylic acid metabolic process	muscle structure development
	cytokinesis	circulatory system process
	myeloid leukocyte differentiation	cell surface receptor signaling pathway involved in cell-cell signaling
	TNF signaling pathway	positive regulation of catabolic process
	positive regulation of organelle organization	protein localization to membrane
	regulation of DNA metabolic process	Lysosome
	negative regulation of intracellular signal transduction	regulation of binding
	small molecule catabolic process	Neuronal System
	DNA conformation change	regulation of cell adhesion
	trans-synaptic signaling
	PID P53 DOWNSTREAM PATHWAY
