# Supplementary material for: Canonical Secretomes, Innate Immune Caspase-1-, 4/11-Gasdermin D Non-Canonical Secretomes and Exosomes May Contribute to Maintain Treg-Ness for Treg Immunosuppression, Tissue Repair and Modulate Anti-Tumor Immunity via ROS Pathways
Source: Front Immunol. 2021 May 18;12:678201. doi: 10.3389/fimmu.2021.678201 (PMC8168470; doi:10.3389/fimmu.2021.678201)
Supplement: Supplementary file 5 [file Table_3.xlsx]

## Sheet: Supplementary table 5
Canonical secretome pathway	GSE50096 4D	GSE50096 2W	GSE50096 4D	GSE50096 2W	E-MTAB-7961 F	E-MTAB-7961 R	Total
p38 MAPK Signaling	↑	↑	↑	↑	↑		5
STAT3 Pathway					↑	↑	2
Toll-like Receptor Signaling					↑	↑	2
IL-6 Signaling			↑				1
Osteoarthritis Pathway						↑	1
Hepatic Fibrosis Signaling Pathway						↑	1
NF-κB Signaling						↑	1
VEGF Family Ligand-Receptor Interactions						↑	1
Role of PKR in Interferon Induction and Antiviral Response						↑	1
Colorectal Cancer Metastasis Signaling						↑	1
IL-8 Signaling						↑	1
IL-15 Production						↑	1
Nitric Oxide Signaling in the Cardiovascular System						↑	1
PAK Signaling						↑	1
VEGF Signaling						↑	1
BEX2 Signaling Pathway						↑	1
Apelin Liver Signaling Pathway						↑	1
eNOS Signaling						↑	1
Pancreatic Adenocarcinoma Signaling						↑	1
Glioma Signaling						↑	1
Ovarian Cancer Signaling						↑	1
PDGF Signaling						↑	1
Amyotrophic Lateral Sclerosis Signaling						↑	1
Estrogen Receptor Signaling						↑	1
Shared (Total)	1(1)	1(1)	1(2)	1(1)	3(3)	2(22)
Specific = total - shared	0	0	1	0	0	20
