# Supplementary material for: Canonical Secretomes, Innate Immune Caspase-1-, 4/11-Gasdermin D Non-Canonical Secretomes and Exosomes May Contribute to Maintain Treg-Ness for Treg Immunosuppression, Tissue Repair and Modulate Anti-Tumor Immunity via ROS Pathways
Source: Front Immunol. 2021 May 18;12:678201. doi: 10.3389/fimmu.2021.678201 (PMC8168470; doi:10.3389/fimmu.2021.678201)
Supplement: Supplementary file 6 [file Table_4.xlsx]

## Sheet: supplementary table 6a
E-MTAB-7961 kidney	-log(p-value)	Ratio	z-score
GP6 Signaling Pathway	7.83	0.134	2.324
Integrin Signaling	6.27	0.0892	3.3
Ephrin Receptor Signaling	6.02	0.0944	2.111
Paxillin Signaling	5.92	0.12	3.162
Agrin Interactions at Neuromuscular Junction	5.73	0.139	2.333
PAK Signaling	4.84	0.113	2.714
Regulation of Cellular Mechanics by Calpain Protease	4.77	0.138	2.646
Hepatic Fibrosis Signaling Pathway	4.31	0.0598	2.837
Glioma Invasiveness Signaling	4.31	0.122	2.333
IL-8 Signaling	4.19	0.075	2.84
CXCR4 Signaling	3.87	0.0778	2.111
Colorectal Cancer Metastasis Signaling	3.57	0.0632	2.673
VEGF Signaling	2.69	0.0808	2.121
GNRH Signaling	2.64	0.0636	2.53
P2Y Purigenic Receptor Signaling Pathway	2.57	0.0709	2.333
Gα12/13 Signaling	2.5	0.0692	3
GPCR-Mediated Nutrient Sensing in Enteroendocrine Cells	2.36	0.0714	2.121
Actin Nucleation by ARP-WASP Complex	2.21	0.0833	2.449
FcγRIIB Signaling in B Lymphocytes	2.12	0.08	2.236
Antiproliferative Role of Somatostatin Receptor 2	1.49	0.0649	2
IGF-1 Signaling	1.48	0.0577	2
STAT3 Pathway	1.44	0.0519	2.646
Ovarian Cancer Signaling	1.38	0.0504	2.236
BMP signaling pathway	1.34	0.0588	2.236

## Sheet: supplementary table 6b
E-MTAB-7961 regeneration	-log(p-value)	Ratio	z-score
Dopamine Receptor Signaling	2.14	0.0909	2
fMLP Signaling in Neutrophils	5.13	0.121	2.496
ERK5 Signaling	1.23	0.0694	2.236
Xenobiotic Metabolism General Signaling Pathway	2.03	0.0699	2.53
G Beta Gamma Signaling	9.4	0.164	2.065
GPCR-Mediated Nutrient Sensing in Enteroendocrine Cells	9.22	0.17	2.524
PAK Signaling	7.69	0.165	2.5
PCP pathway	1.51	0.0833	2
Synaptogenesis Signaling Pathway	5.24	0.0801	3.674
Renin-Angiotensin Signaling	5.04	0.119	2.111
Gα12/13 Signaling	2.31	0.0769	2.53
Signaling by Rho Family GTPases	9.12	0.115	2.524
Relaxin Signaling	5.07	0.107	2.121
Glioma Signaling	3.42	0.1	2.714
Xenobiotic Metabolism PXR Signaling Pathway	1.59	0.0573	2.111
Regulation of Cellular Mechanics by Calpain Protease	5.59	0.169	2.121
Colorectal Cancer Metastasis Signaling	8.13	0.107	3.674
Ephrin Receptor Signaling	10.7	0.144	2.065
Senescence Pathway	0.738	0.04	2.714
Role of NFAT in Cardiac Hypertrophy	9.05	0.121	3.8
Melanocyte Development and Pigmentation Signaling	2.77	0.0957	3
3-phosphoinositide Degradation	0	0.0258	2
Melatonin Signaling	4.36	0.139	2.53
eNOS Signaling	4.75	0.101	2.673
P2Y Purigenic Receptor Signaling Pathway	9.08	0.157	2.828
GNRH Signaling	8.85	0.133	2.837
Sperm Motility	13.8	0.148	2.496
α-Adrenergic Signaling	7.75	0.167	2.333
CNTF Signaling	1.07	0.0702	2
Tec Kinase Signaling	11.7	0.159	2.183
BMP signaling pathway	0.625	0.0471	2
Rac Signaling	3.97	0.107	2.111
3-phosphoinositide Biosynthesis	0.276	0.0303	2.236
ERK/MAPK Signaling	3.24	0.0777	2.324
Myc Mediated Apoptosis Signaling	1.24	0.08	2
Neuropathic Pain Signaling In Dorsal Horn Neurons	4.41	0.119	2.309
Cardiac Hypertrophy Signaling (Enhanced)	14.5	0.105	3.753
JAK/Stat Signaling	0.686	0.05	2
Oncostatin M Signaling	2.09	0.116	2.236
D-myo-inositol (1,4,5,6)-Tetrakisphosphate Biosynthesis	0	0.0284	2
D-myo-inositol-5-phosphate Metabolism	0.762	0.0449	2.646
Acute Phase Response Signaling	2.62	0.0726	2.53
Apelin Cardiomyocyte Signaling Pathway	5.21	0.131	2.887
Endometrial Cancer Signaling	1.01	0.0667	2
IL-6 Signaling	0.52	0.04	2.236
Macropinocytosis Signaling	7.43	0.184	2.333
CREB Signaling in Neurons	8	0.116	3.357
Mouse Embryonic Stem Cell Pluripotency	1.97	0.0777	2.121
Dopamine-DARPP32 Feedback in cAMP Signaling	4.04	0.092	2.324
D-myo-inositol (3,4,5,6)-tetrakisphosphate Biosynthesis	0	0.0284	2
NF-κB Signaling	4.12	0.0894	2.5
FGF Signaling	0.638	0.0476	2
Integrin Signaling	13.6	0.15	3.024
HGF Signaling	3.39	0.0991	2.111
VEGF Family Ligand-Receptor Interactions	3.78	0.119	2.121
Superpathway of Inositol Phosphate Compounds	0.896	0.0455	3
GP6 Signaling Pathway	6.41	0.134	2.324
Pancreatic Adenocarcinoma Signaling	0.405	0.0367	2
EIF2 Signaling	0	0.0223	2
Glioma Invasiveness Signaling	5.84	0.162	2.309
Phospholipase C Signaling	11.3	0.125	2.887
IGF-1 Signaling	3.03	0.0962	2.828
Ovarian Cancer Signaling	3.1	0.0863	3
Synaptic Long Term Potentiation	5.25	0.116	2.84
CDK5 Signaling	4.79	0.12	2.111
Acute Myeloid Leukemia Signaling	0.924	0.0562	2
SPINK1 General Cancer Pathway	0.845	0.058	2
TGF-β Signaling	1.21	0.0625	2.236
14-3-3-mediated Signaling	4.67	0.11	2.714
Role of NANOG in Mammalian Embryonic Stem Cell Pluripotency	1.63	0.0672	2
NRF2-mediated Oxidative Stress Response	3.34	0.0794	2.121

## Sheet: supplementary table 6c
GSE116347 B16 SPLEEN	-log(p-value)	Ratio	z-score	GSE116347 MC38 SPLEEN	-log(p-value)	Ratio	z-score	GSE116347 CT26 SPLEEN	-log(p-value)	Ratio	z-score	GSE120280 TC-1 SPLEEN	-log(p-value)	Ratio	z-score	GSE120280 lung tumor mouse	-log(p-value)	Ratio	z-score	GSE89225 BREAST CANCER	-log(p-value)	Ratio	z-score	GSE116347 B16 TUMOR	-log(p-value)	Ratio	z-score	GSE116347 MC38 TUMOR	-log(p-value)	Ratio	z-score
HMGB1 Signaling	1.39	0.0424	2.236	Induction of Apoptosis by HIV1	2.06	0.082	2.236	D-myo-inositol-5-phosphate Metabolism	1.61	0.0385	2.449	Th2 Pathway	4.15	0.0956	2.53	Reelin Signaling in Neurons	1.4	2.121	2.121	PTEN Signaling	3.01	0.0714	2.121	Gluconeogenesis I	6.25	0.346	3	TWEAK Signaling	1.72	0.114	2
Sphingosine-1-phosphate Signaling	2.72	0.0684	2.121	Type I Diabetes Mellitus Signaling	1.55	0.0541	2	Apelin Endothelial Signaling Pathway	1.61	0.0435	2.236					Agrin Interactions at Neuromuscular Junction	4.65	2.333	2.333					CD40 Signaling	2.87	0.138	2.121	ErbB2-ErbB3 Signaling	1.37	0.0769	2.236
CXCR4 Signaling	3.4	0.0659	2.121					Aldosterone Signaling in Epithelial Cells	1.58	0.038	2.236					Ovarian Cancer Signaling	1.62	2.236	2.236					Sucrose Degradation V (Mammalian)	3.51	0.444	2	PDGF Signaling	1.38	0.0698	2.449
Cholecystokinin/Gastrin-mediated Signaling	2.67	0.0672	2.121					Leukocyte Extravasation Signaling	4.55	0.0609	2.111					Actin Nucleation by ARP-WASP Complex	1.69	2.449	2.449					Superpathway of Geranylgeranyldiphosphate Biosynthesis I (via Mevalonate)	2.25	0.222	2	IL-9 Signaling	1.81	0.121	2
Synaptic Long Term Potentiation	3.06	0.0698	2.333					Ephrin B Signaling	1.71	0.0556	2																	MIF Regulation of Innate Immunity	1.46	0.0952	2
								14-3-3-mediated Signaling	1.45	0.0394	2																	Tumoricidal Function of Hepatic Natural Killer Cells	4.26	0.25	2
																												Oncostatin M Signaling	2.08	0.116	2.236
																												JAK/Stat Signaling	2.61	0.1	2.121
																												Pancreatic Adenocarcinoma Signaling	2.84	0.0917	2.333
																												MIF-mediated Glucocorticoid Regulation	1.76	0.118	2
																												HOTAIR Regulatory Pathway	2.54	0.075	2.309
