# Supplementary material for: Canonical Secretomes, Innate Immune Caspase-1-, 4/11-Gasdermin D Non-Canonical Secretomes and Exosomes May Contribute to Maintain Treg-Ness for Treg Immunosuppression, Tissue Repair and Modulate Anti-Tumor Immunity via ROS Pathways
Source: Front Immunol. 2021 May 18;12:678201. doi: 10.3389/fimmu.2021.678201 (PMC8168470; doi:10.3389/fimmu.2021.678201)
Supplement: Supplementary file 7 [file Table_5.xlsx]

## Sheet: casp-1 GSDMD Up
GSE119169-spleen	GSE37532-LN	E-MTAB-7961-spleen	GSE20366-interstin	GSE64909-BAT	GSE37532-VAT	E-MTAB-7961-kindey	GSE50096-spleen2w	GSE50096-spleen4d	E-MTAB-7961-f	E-MTAB-7961-r	GSE50096-muscle2w	GSE50096-muscle4d	GSE116347-spleenB16	GSE116347-spleenMC38	GSE116347-spleenCT26	GSE120280-spleenTC-1	GSE139372-melanoma	GSE120280-TC1	GSE89225-breastC	GSE116347B16	GSE116347MC38	GSE116347CT26
	TLR7	AREG	MMP9	SDC4	AREG	AREG	LAMC1	LAMC1	LAMC1	UCHL1	AREG	AREG	SDC4	LAMC1	AREG	PTRF	CDCA2	LAMC1	KLK10	AREG	MMP14	LAMC2
	GSTO1	LAMC1	SDC4	AREG	LAMC1	LAMC1	SDC4	GSTO1	AREG	CALD1	SDC4	LAMC1	LAMC1	SDC4	LAMC1	LAMC1	LDLR	ADAM8	CDCA2	SDC4	LAMC2	LAMC1
	EEA1	SDC4	AREG	AOC3	ANXA1	ANXA3	GSTO1	TLR7	NUCB2	SCRN1	LAMC1	SDC4	AREG	AREG	SDC4	SDC4		AREG	SDC4	UPP1	UPP1	AREG
	RCN1	PYGL	DGKH	LAMC1	SDC4	CALD1	TLR7	EEA1	ALDOC	EFNB1	ADAM8	GSTO1	44084	HSPB1	ADAM8	LAMC2		SDC4	STMN1	LAMC2	AREG	BCR
	SDC4	GSTO1	EEA1	PTRF	ADAM8	MMP14	AREG	ANXA2	SDC4	LAMC1	ALDOC	MMP9	ADAM8	GSTO1	GSTO1	HSPB1		MMP9	PARK7	LAMC1	MET	UAP1
	LAMC1	ADAM8	GSTO1	CLIC4	LMNA	UCHL1	EEA1	SDC4	FAS	AREG	GSTO1	MMP14	LSR	LSR	MMP9	ADAM8		ALDOC	ADK	MMP9	LAMC1	ALDOC
	NUCB2	ALDOC	BID	LMNA	JAG1	EFNB1		AREG	GSTO1	LIX1L	NUCB2	ADAM8	MMP9	ADAM8	GRTP1	AREG		LSR	DGKH	ALDOC	SDC4	ALMS1
	CD44	TLR7	NUCB2		NUCB2	FSTL1			LSR	UPP1	MMP9	TLR7	GRTP1	RCN1	NUCB2	JAG1		BID	COX17	MMP14	44084	CCS
		FKBP2	ALDOC		MMP9	LIX1L			DGKH	STMN2	MMP14	NUCB2	GSTO1	ALDOC	ANXA2	LSR		NUCB2	SMC4	GSTO1	MMP9	GSTT2
		EEA1	ADAM8		CLIC4	CLIC4			ADK	CNN3	LMNA	ALDOC	ANXA2	EEA1	EEA1	2020-09-10		LAMB3		NUCB2	ADAM8
		LMNA	LAMC1		GSTO1	CSRP1			LDHB	SDC4			EEA1	LMNA	RCN1	ALDOC		TLR7		ADAM8	UAP1
		RCN1			CD44	PLOD3			PLOD3	ANXA3			RCN1	NUCB2	LMNA	PVRL1		GGH		LSR	NUCB2
		ANXA2			GGH	LMNA			FAM3C	TRIP6			LMNA	FAS	CD44	GSTO1		ANXA2		44084	ALDOC
		NUCB2			MMP14	TPM4				P4HA2			TLR7	LDHB	DGKH	NUCB2		UAP1		CDCA2	PLOD3
		BID			HMGB3	ANXA2				CLIC4			ALDOC	ANXA2		LAMB3		EEA1		LMNA	ANXA3
					IDI1	DAG1				PLOD3			NUCB2	ELOB		ANXA2		DGKH		HMGB3	LDLR
					BAG3	ANXA1				DAG1			DGKH	CCS		GRTP1		LAMC2		UAP1	LMNA
						FAS				FAS			GGH	GGH		LIX1L		MCM6		EEA1	IDI1
						SDC4				SDC1			BID			EEA1				ANXA2	LSR
						ACTN4				ALDOC			COX17			MMP14				PGK1	MCM6
										NUCB2						TLR7				WFS1	BCR
										GSTO1										MCM6	FUBP3
										DGKH										CENPK	PDIA4
										CSRP1										LDLR	GSTO1
										CCS										ALDOA	BID
																				GGH	EEA1
																				IDI1	STX7
																				TPM4
																				BID
																				STMN1
																				CLIC4
																				GSTT2
																				CSRP1
																				HMGB2
																				LDHA
																				PGAM1
																				CD44
																				NUCB1
																				BCR
																				NUDT5
																				PDIA6
																				RAN

## Sheet: casp-1 GSDMD down
GSE119169-spleen	GSE37532-LN	E-MTAB-7961-spleen	GSE20366-interstin	GSE64909-BAT	GSE37532-VAT	E-MTAB-7961-kindey	GSE50096-spleen2w	GSE50096-spleen4d	E-MTAB-7961-f	E-MTAB-7961-r	GSE50096-muscle2w	GSE50096-muscle4d	GSE116347-spleenB16	GSE116347-spleenMC38	GSE116347-spleenCT26	GSE120280-spleenTC-1	GSE139372-melanoma	GSE120280-TC1	GSE89225-breastC	GSE116347B16	GSE116347MC38	GSE116347CT26
		CNN3	PRDX6		ADK	MET			CDCA2	PRDX6		OSTF1	CNN3	CNN3	P4HA2	FRMD7	CRKL	ACTN2	NUCB2	PPIF	APEX1	OSTF1
		ANXA1	LPP		CNN3	CROCC			PYGL	CDCA2		ANXA1	SLPI	SLPI		LDLR	BAG3	FRMD7	TMC5	PRDX6	ANXA1	LPP
		FRMD7	SDC1			FST			ACTN2	ACTN2			P4HA2			GPC1	AREG	PRDX6	SLPI	DAG1	ADK	ANXA5
			CNN3			CNTN1			FRMD7	SLPI						CNN3	ANXA1	SLPI	CALR	SMYD3	EFHD2	ADAM8
			PYGL							DSC3						ANXA3	CALD1	APEX1	CD44	ZC3H6	OSTF1	PLOD3
										CNTN1						UPP1	INHBA	CNN3	DSC3	FRMD7	ACTN2	STX7
																SLPI	JAG1			SLPI	GRTP1	GNS
																FST	SCRN1			STMN2	INHBA	TLR7
																CNTN1				CNN3	SDC1	PYGL
																					SLPI	EFHD2
																					CNN3	BLVRB
																						ANXA1
																						HEBP1
																						ANXA3
																						CALD1
																						MMP14

## Sheet: Casp-4 GSDMD up
GSE119169-spleen	GSE37532-LN	E-MTAB-7961-spleen	GSE20366-interstin	GSE64909-BAT	GSE37532-VAT	E-MTAB-7961-kindey	GSE50096-spleen2w	GSE50096-spleen4d	E-MTAB-7961-f	E-MTAB-7961-r	GSE50096-muscle2w	GSE50096-muscle4d	GSE116347-spleenB16	GSE116347-spleenMC38	GSE116347-spleenCT26	GSE120280-spleenTC-1	GSE139372-melanoma	GSE120280-TC1	GSE89225-breastC	GSE116347B16	GSE116347MC38	GSE116347CT26
CAPG	NRP1	SRC	MMP9	ALDH2	LYN	FSCN1	NRP1	NRP1	LYN	Ambp	LYN	LYN	ALDOC	ALDOC	ANXA2	ALDOC	ADPRH	FGL2	ADK	AACS	AACS	ALDOC
NRP1	FGL2	ANXA4	NRP1	CAPG	ANXA1	ROBO1	FGL2	FGL2	FHL1	Fabp4	FGL2	ECM1	ANXA2	ANXA2	ANXA4	ANXA2	DNPH1	LYN	ADPRH	ADPRH	ALDOC	CASP3
	CAPG	TPMT	FGL2	CLIC4	FGL2	MMP2	CAPG	CAPG	IL18	Robo1	ALDOC	GSTO1	ANXA4	ANXA4	CAPG	ANXA4	EIF3J	CAPG	CENPE	ALDOA	ANXA4	CCL22
	GSTO1	PYGL	EEA1	FGL2	CSF1	CAPG	ECM1	ECM1	ECM1	Tie1	CAPG	MMP9	BCAT1	CAPG	CASP1	BCAT1	FLNB	SRC	CSF1	ALDOC	ASAH1	FLNB
	ECM1	NRP1	IL18	LMNA	LMNA	MRC1	CSF1	GSTO1	KYNU	Uchl1	GSTO1	FGL2	BID	CASP1	CASP3	CAPG	GPC4	MMP9	FEN1	ANXA2	BID	ICAM1
	EEA1	CAPG	ANXA4	RAB2A	CAPG	TIMP2	GSTO1	EEA1	FGL2	Fscn1	TIMP2	TIMP2	CAPG	CASP3	CD44	CASP1	LDLR	ANXA4	FHL3	ANXA4	CAPG	IGKC
	CSF1	SYK	CAPG	RBBP7	ERO1A	NRP1	GALM	CSF1	IGKC	Mmp2	ANXA4	ALDOC	CASP1	CNPY2	CENPE	CASP3	MAP2	OPTN	GBP2	ATG7	CASP3	NDRG2
	CASP1	CSF1	GSTO1	TGM2	MMP9	LRP1	LYN	GALM	GPNMB	Scrn1	MMP9	FABP5	CASP3	COMT	CSF1	CENPE	TPP1	MAP2	KNG1	BCAT1	CD14	OPTN
	GALM	GSTO1	BID		ANXA4	NCF2	EEA1	ANXA2	ALDOC	Ace	ECM1	CAPG	CENPE	CSF1	ECM1	COMT		ALDOC	MRC1	BID	ECM1	PTMS
	LPXN	NLRC4	ALDOC		CLIC4	UCHL1	ANXA4	CASP3	FSCN1	Mylk	LMNA	BCAT1	CNPY2	DNPH1	EEA1	CSF1		NCF2	NAMPT	BLMH	EEA1	SRC
	CD44	FGL2	NAMPT		GSTM1	ECM1		NCF4	GSTM2	Fhl1	GALM		COMT	ECM1	FGL2	CSF1R		ICAM1	NCF4	CAPG	ERO1A	STAT1
	ANXA4	LYN	BCAT1		GSTO1	CSF1		LYN	NDRG2	Gstm2			CSF1	EEA1	GALM	DNPH1		CASP3	PARK7	CASP3	FABP5
		NENF	ECM1		CD44	MYLK		LPXN	MAP1B	Rbbp9			DNPH1	ELOB	GSTO1	ECM1		NRP1	RHOC	CD44	FGL2
		FABP5	LAMP2		IL18	PSD3			FAS	Psd3			ECM1	ETFB	ICAM1	EEA1		PPIL1	SNX3	CENPE	FLNB
		ALDOC	SRC		GGH	FABP4			RENBP	Ddah2			EEA1	FABP5	LMNA	FABP5		GRN	STMN1	CLIC4	GALK1
		MAP2			PLEC	TIE1			GSTO1	Lrp1			FGL2	FAS	LMNB1	FGL2		BID	TPMT	COMT	GRN
		ECM1			LXN	CLIC4			NCF2	Ecm1			GALM	FGL2	LPXN	GALM		RENBP		CSRP1	GSTO1
		CASP3			FKBP5	NENF			SRC	Nrp1			GGH	GALM	LRP1	GRN		PLEK		DNPH1	HCLS1
		BCAT1			FABP5	IGKC			OPTN	Upp1			GSTO1	GBP2	LXN	GSTO1		NCF4		DUT	ICAM1
		LXN			RHOC	NRP2			RHOC	Stmn2			ICAM1	GGH	MMP9	HSPB1		LMNB1		EEA1	IDI1
		FKBP2			IDI1	CSRP1			GALK1	Ada			IGKC	GRN	NCF4	ICAM1		CSF1		ERO1A	IGKC
		PLEK			GRN	OPTN			TIMP2	Nrp2			IL18	GSTO1	NRP1	IL18		GGH		ETFB	LDLR
		EEA1				LYN			CAPG	Optn			LMNA	HSPB1	NRP2	KYNU		ANXA2		FABP5	LMNA
		ICAM1				PLOD3			FABP5	Gstm1			LPXN	ICAM1	PLEK	LRP1		GALM		FEN1	LYN
		CASP1				DDAH2			MAP2	Il18			LXN	IGKC	PSD3	LXN		COMT		FGL2	MMP9
		PTMS				PLTP			NAMPT	Timp2			LYN	IL18	RO60	LYN		LXN		FLNB	NAMPT
		LMNA				RHOC			ADK	Igkc			MMP9	LDHB	SCLY	MAP2		EEA1		GALE	NCF2
		NCF4				VAT1			RO60	Clic4			NAGA	LMNA	SRC	NCF2		LAMP2		GALK1	P4HA1
		GALM				LMNA			LDHB	Lyn			NCF4	LPXN		NCF4		BLMH		GALM	PDIA4
		GRN				TPM4			FLNB	Rhoc			NRP1	LXN		NLRC4		FABP5		GGH	PGM2
		ANXA2				RAB6B			RAB6B	Plod3			PLEK	LYN		NRP1		SNX2		GRHPR	PLOD3
		BID				ARRB1			COMT	Aldh2			RHOC	NAGA		OPTN		ADPRH		GRN	RENBP
		CNPY2				ANXA2			ARRB1	Arrb1			SCLY	NCF4		PLEK		RHOC		GSTM4	RHOC
		LPXN				GSTM1			NRP1	Ro60			SRC	NENF		PTMS				GSTO1	SNX2
		CENPE				DAG1			ICAM1	Dag1			TGM2	NRP1		RENBP				HCLS1	SRC
						ANXA1			PLOD3	Fas				OPTN		RHOC				HMGB2	STAT1
						MAP1B			ANXA4	Rab6b				PPIL1		SRC				ICAM1	STX7
						PPM1F				Map1b				PTMS		TGM2				IDI1	TIMP2
						BLMH				Capg				RENBP						LDHA	UPP1
						FAS				Aldoc				RHOC						LDLR
						ASAH1				Ncf2				SRC						LMNA
						ACTN4				Dtd2				TGM2						LMNB1
										Fgl2										LRP1
										Nenf										LXN
										Fabp5										LYN
										Src										MMP9
										Plod1										NAMPT
										Gsto1										NCF2
										Csf1										NCF4
										Ppil1										NUCB1
										Vat1										NUDT5
										Comt										NUP37
										Casp3										OPTN
										Gpx4										PDIA6
										Csrp1										PGAM1
										Renbp										PGK1
																				PGM2
																				PLEK
																				PPIL1
																				PTGR1
																				PTMS
																				RAN
																				RBBP7
																				RHOC
																				SNX2
																				SRC
																				STMN1
																				TBCB
																				THOP1
																				TKT
																				TPM4
																				UPP1

## Sheet: Casp-4 GSDMS down
GSE119169-spleen	GSE37532-LN	E-MTAB-7961-spleen	GSE20366-interstin	GSE64909-BAT	GSE37532-VAT	E-MTAB-7961-kindey	GSE50096-spleen2w	GSE50096-spleen4d	E-MTAB-7961-f	E-MTAB-7961-r	GSE50096-muscle2w	GSE50096-muscle4d	GSE116347-spleenB16	GSE116347-spleenMC38	GSE116347-spleenCT26	GSE120280-spleenTC-1	GSE139372-melanoma	GSE120280-TC1	GSE89225-breastC	GSE116347B16	GSE116347MC38	GSE116347CT26
		GMFG	RBMX		ADK	MSRA	ACTN1	NRP1	PYGL	Mx1	CASP1	OSTF1	ACTN1	ACTN1	ACTN1	ACTN1	ACE	PRDX6	APOBR	ABCD2	ACTN1	AIF1
		ARSB	PMM2		LAIR1	APOBR		FGL2	ACTN1	Arsb	MX1	ACTN1	QPCT	BLM	QPCT	BASP1	ALDH2	MTAP	CALR	ACTN1	ADK	ANXA1
		APOBR	PRDX6		TIMP2	CROCC		CAPG	NQO2	Prdx6	NQO2	GOLM1	SCRN3	GOLM1		CD109	ANXA1	LAIR1	CAPG	ALDH2	ANXA1	ANXA5
		ACTN1	BLM		EVL	CASP1		ECM1	MX1	Casp1	EVL	EVL		QPCT		GGACT	BCAT1	PSD3	CBR3	APOE	APEX1	AP1B1
		MSRA	SCRN3		ACTN1	EVL		GSTO1	QPCT	Actn1	ACTN1	NQO2				HMGN1	CAPG	ALDH2	CD44	C1QB	CASP1	APOE
		BASP1	GOLM1					EEA1	GOLM1	Apobr		MX1				LAIR1	CRKL	PVR	CREG1	C1QC	EFHD2	ASAH1
		ANXA1	LAIR1					CSF1	EVL	Evl		ANXA1				LDLR	ECM1	APEX1	DSC1	CD109	EVL	BDH2
		QPCT	EVL					GALM	LAIR1			CASP1				NDRG3	FKBP5	HMGN1	FHL1	CRLF3	GGCT	BLVRB
		LAIR1	ACTN1					ANXA2								PSD3	INHBA	NDRG3	FKBP5	DAG1	GOLM1	BTK
			PYGL					CASP3								QPCT	LRP1	SGTB	GSTM3	EVL	HMGN1	C1QB
			CASP1					NCF4								UPP1	LYN	QPCT	HBB	HMGN1	INHBA	C1QC
								LYN									MMP19	EVL	LAIR1	LAIR1	LAIR1	CASP1
								LPXN									MMP2	ACTN1	LRP1	MX1	NDRG3	CD109
																	MSRA		MYLK	NDRG3	NQO2	CD14
																	PTGDS		NDRG2	NQO2	OSTF1	CSF1R
																	PTGR1		QPCT	NRP2	PLTP	DAB2
																	QPCT		SPON2	PPIF	PRPS1	DDAH2
																	ROBO1		TBCD	PRDX6	PVR	EFHD2
																	SCRN1			PSD3	QPCT	EVL
																				QPCT	RACK1	FAHD1
																				STMN2	SUMF2	FHL3
																				SYK		GGCT
																				SYNC		GNS
																						GOLM1
																						GRN
																						HEXA
																						HMGN1
																						LAIR1
																						LAMP1
																						LRP1
																						LYN
																						MMP12
																						MRC1
																						NQO2
																						NRP1
																						NRP2
																						OSTF1
																						PDXK
																						PILRA
																						PLOD1
																						PLOD3
																						PSD3
																						PTGR1
																						PYGL
																						QPCT
																						RENBP
																						SCRN3
																						SNX6
																						STX7
																						SYK
																						TGM2
																						TPMT
