# Supplementary material for: Canonical Secretomes, Innate Immune Caspase-1-, 4/11-Gasdermin D Non-Canonical Secretomes and Exosomes May Contribute to Maintain Treg-Ness for Treg Immunosuppression, Tissue Repair and Modulate Anti-Tumor Immunity via ROS Pathways
Source: Front Immunol. 2021 May 18;12:678201. doi: 10.3389/fimmu.2021.678201 (PMC8168470; doi:10.3389/fimmu.2021.678201)
Supplement: Supplementary file 8 [file Table_6.xlsx]

## Sheet: Sheet1
Gene Id	Symbol	Description
10013	HDAC6	histone deacetylase 6 [Source:HGNC Symbol;...
10193	RNF41	ring finger protein 41 [Source:HGNC Symbol...
10229	COQ7	coenzyme Q7, hydroxylase [Source:HGNC Symb...
1026	CDKN1A	cyclin dependent kinase inhibitor 1A [Sour...
10333	TLR6	toll like receptor 6 [Source:HGNC Symbol;A...
10394	PRG3	proteoglycan 3, pro eosinophil major basic...
10516	FBLN5	fibulin 5 [Source:HGNC Symbol;Acc:HGNC:3602]
10811	NOXA1	NADPH oxidase activator 1 [Source:HGNC Sym...
11035	RIPK3	receptor interacting serine/threonine kina...
11315	PARK7	Parkinsonism associated deglycase [Source:...
11334	TUSC2	tumor suppressor 2, mitochondrial calcium ...
120892	LRRK2	leucine rich repeat kinase 2 [Source:HGNC ...
124056	NOXO1	NADPH oxidase organizer 1 [Source:HGNC Sym...
1373	CPS1	carbamoyl-phosphate synthase 1 [Source:HGN...
1401	CRP	C-reactive protein [Source:HGNC Symbol;Acc...
140823	ROMO1	reactive oxygen species modulator 1 [Sourc...
1410	CRYAB	crystallin alpha B [Source:HGNC Symbol;Acc...
1432	MAPK14	mitogen-activated protein kinase 14 [Sourc...
1490	CCN2	cellular communication network factor 2 [S...
1535	CYBA	cytochrome b-245 alpha chain [Source:HGNC ...
1536	CYBB	cytochrome b-245 beta chain [Source:HGNC S...
1545	CYP1B1	cytochrome P450 family 1 subfamily B membe...
1647	GADD45A	growth arrest and DNA damage inducible alp...
1719	DHFR	dihydrofolate reductase [Source:HGNC Symbo...
1728	NQO1	NAD(P)H quinone dehydrogenase 1 [Source:HG...
1816	DRD5	dopamine receptor D5 [Source:HGNC Symbol;A...
183	AGT	angiotensinogen [Source:HGNC Symbol;Acc:HG...
185	AGTR1	angiotensin II receptor type 1 [Source:HGN...
1906	EDN1	endothelin 1 [Source:HGNC Symbol;Acc:HGNC:...
1956	EGFR	epidermal growth factor receptor [Source:H...
2053	EPHX2	epoxide hydrolase 2 [Source:HGNC Symbol;Ac...
2147	F2	coagulation factor II, thrombin [Source:HG...
2150	F2RL1	F2R like trypsin receptor 1 [Source:HGNC S...
2176	FANCC	FA complementation group C [Source:HGNC Sy...
22925	PLA2R1	phospholipase A2 receptor 1 [Source:HGNC S...
22933	SIRT2	sirtuin 2 [Source:HGNC Symbol;Acc:HGNC:10886]
2305	FOXM1	forkhead box M1 [Source:HGNC Symbol;Acc:HG...
2308	FOXO1	forkhead box O1 [Source:HGNC Symbol;Acc:HG...
23334	SZT2	SZT2 subunit of KICSTOR complex [Source:HG...
23408	SIRT5	sirtuin 5 [Source:HGNC Symbol;Acc:HGNC:14933]
23410	SIRT3	sirtuin 3 [Source:HGNC Symbol;Acc:HGNC:14931]
23530	NNT	nicotinamide nucleotide transhydrogenase [...
2358	FPR2	formyl peptide receptor 2 [Source:HGNC Sym...
239	ALOX12	arachidonate 12-lipoxygenase, 12S type [So...
2537	IFI6	interferon alpha inducible protein 6 [Sour...
2539	G6PD	glucose-6-phosphate dehydrogenase [Source:...
2643	GCH1	GTP cyclohydrolase 1 [Source:HGNC Symbol;A...
26574	AATF	apoptosis antagonizing transcription facto...
27035	NOX1	NADPH oxidase 1 [Source:HGNC Symbol;Acc:HG...
27165	GLS2	glutaminase 2 [Source:HGNC Symbol;Acc:HGNC...
27244	SESN1	sestrin 1 [Source:HGNC Symbol;Acc:HGNC:21595]
2771	GNAI2	G protein subunit alpha i2 [Source:HGNC Sy...
2773	GNAI3	G protein subunit alpha i3 [Source:HGNC Sy...
285590	SH3PXD2B	SH3 and PX domains 2B [Source:HGNC Symbol;...
2885	GRB2	growth factor receptor bound protein 2 [So...
2950	GSTP1	glutathione S-transferase pi 1 [Source:HGN...
29949	IL19	interleukin 19 [Source:HGNC Symbol;Acc:HGN...
3091	HIF1A	hypoxia inducible factor 1 subunit alpha [...
3099	HK2	hexokinase 2 [Source:HGNC Symbol;Acc:HGNC:...
329	BIRC2	baculoviral IAP repeat containing 2 [Sourc...
337	APOA4	apolipoprotein A4 [Source:HGNC Symbol;Acc:...
3491	CCN1	cellular communication network factor 1 [S...
3684	ITGAM	integrin subunit alpha M [Source:HGNC Symb...
3689	ITGB2	integrin subunit beta 2 [Source:HGNC Symbo...
3692	EIF6	eukaryotic translation initiation factor 6...
375387	NRROS	negative regulator of reactive oxygen spec...
378	ARF4	ADP ribosylation factor 4 [Source:HGNC Sym...
3952	LEP	leptin [Source:HGNC Symbol;Acc:HGNC:6553]
405753	DUOXA2	dual oxidase maturation factor 2 [Source:H...
406991	MIR21	microRNA 21 [Source:HGNC Symbol;Acc:HGNC:3...
407019	MIR27B	microRNA 27b [Source:HGNC Symbol;Acc:HGNC:...
4137	MAPT	microtubule associated protein tau [Source...
4314	MMP3	matrix metallopeptidase 3 [Source:HGNC Sym...
4353	MPO	myeloperoxidase [Source:HGNC Symbol;Acc:HG...
4358	MPV17	mitochondrial inner membrane protein MPV17...
440503	PLIN5	perilipin 5 [Source:HGNC Symbol;Acc:HGNC:3...
4504	MT3	metallothionein 3 [Source:HGNC Symbol;Acc:...
4536	MT-ND2	mitochondrially encoded NADH:ubiquinone ox...
4688	NCF2	neutrophil cytosolic factor 2 [Source:HGNC...
4689	NCF4	neutrophil cytosolic factor 4 [Source:HGNC...
4719	NDUFS1	NADH:ubiquinone oxidoreductase core subuni...
4722	NDUFS3	NADH:ubiquinone oxidoreductase core subuni...
4724	NDUFS4	NADH:ubiquinone oxidoreductase subunit S4 ...
4780	NFE2L2	nuclear factor, erythroid 2 like 2 [Source...
4835	NQO2	N-ribosyldihydronicotinamide:quinone reduc...
4843	NOS2	nitric oxide synthase 2 [Source:HGNC Symbo...
4846	NOS3	nitric oxide synthase 3 [Source:HGNC Symbo...
5027	P2RX7	purinergic receptor P2X 7 [Source:HGNC Sym...
50506	DUOX2	dual oxidase 2 [Source:HGNC Symbol;Acc:HGN...
50507	NOX4	NADPH oxidase 4 [Source:HGNC Symbol;Acc:HG...
50508	NOX3	NADPH oxidase 3 [Source:HGNC Symbol;Acc:HG...
5052	PRDX1	peroxiredoxin 1 [Source:HGNC Symbol;Acc:HG...
5071	PRKN	parkin RBR E3 ubiquitin protein ligase [So...
5076	PAX2	paired box 2 [Source:HGNC Symbol;Acc:HGNC:...
51079	NDUFA13	NADH:ubiquinone oxidoreductase subunit A13...
51167	CYB5R4	cytochrome b5 reductase 4 [Source:HGNC Sym...
5155	PDGFB	platelet derived growth factor subunit B [...
5159	PDGFRB	platelet derived growth factor receptor be...
5165	PDK3	pyruvate dehydrogenase kinase 3 [Source:HG...
5166	PDK4	pyruvate dehydrogenase kinase 4 [Source:HG...
5366	PMAIP1	phorbol-12-myristate-13-acetate-induced pr...
538	ATP7A	ATPase copper transporting alpha [Source:H...
53905	DUOX1	dual oxidase 1 [Source:HGNC Symbol;Acc:HGN...
54	ACP5	acid phosphatase 5, tartrate resistant [So...
5446	PON3	paraoxonase 3 [Source:HGNC Symbol;Acc:HGNC...
54541	DDIT4	DNA damage inducible transcript 4 [Source:...
55022	PID1	phosphotyrosine interaction domain contain...
55312	RFK	riboflavin kinase [Source:HGNC Symbol;Acc:...
5547	PRCP	prolylcarboxypeptidase [Source:HGNC Symbol...
55486	PARL	presenilin associated rhomboid like [Sourc...
5580	PRKCD	protein kinase C delta [Source:HGNC Symbol...
55829	SELENOS	selenoprotein S [Source:HGNC Symbol;Acc:HG...
57103	TIGAR	TP53 induced glycolysis regulatory phospha...
57126	CD177	CD177 molecule [Source:HGNC Symbol;Acc:HGN...
573971	DHFRP1	dihydrofolate reductase pseudogene 1 [Sour...
57580	PREX1	phosphatidylinositol-3,4,5-trisphosphate d...
5879	RAC1	Rac family small GTPase 1 [Source:HGNC Sym...
5880	RAC2	Rac family small GTPase 2 [Source:HGNC Sym...
59272	ACE2	angiotensin I converting enzyme 2 [Source:...
596	BCL2	BCL2 apoptosis regulator [Source:HGNC Symb...
613	BCR	BCR activator of RhoGEF and GTPase [Source...
6441	SFTPD	surfactant protein D [Source:HGNC Symbol;A...
65018	PINK1	PTEN induced kinase 1 [Source:HGNC Symbol;...
653361	NCF1	neutrophil cytosolic factor 1 [Source:HGNC...
654816	NCF1B	neutrophil cytosolic factor 1B pseudogene ...
654817	NCF1C	neutrophil cytosolic factor 1C pseudogene ...
655	BMP7	bone morphogenetic protein 7 [Source:HGNC ...
664	BNIP3	BCL2 interacting protein 3 [Source:HGNC Sy...
6647	SOD1	superoxide dismutase 1 [Source:HGNC Symbol...
6648	SOD2	superoxide dismutase 2 [Source:HGNC Symbol...
6649	SOD3	superoxide dismutase 3 [Source:HGNC Symbol...
672	BRCA1	BRCA1 DNA repair associated [Source:HGNC S...
683	BST1	bone marrow stromal cell antigen 1 [Source...
6850	SYK	spleen associated tyrosine kinase [Source:...
7001	PRDX2	peroxiredoxin 2 [Source:HGNC Symbol;Acc:HG...
7020	TFAP2A	transcription factor AP-2 alpha [Source:HG...
7040	TGFB1	transforming growth factor beta 1 [Source:...
7048	TGFBR2	transforming growth factor beta receptor 2...
7057	THBS1	thrombospondin 1 [Source:HGNC Symbol;Acc:H...
706	TSPO	translocator protein [Source:HGNC Symbol;A...
7097	TLR2	toll like receptor 2 [Source:HGNC Symbol;A...
7124	TNF	tumor necrosis factor [Source:HGNC Symbol;...
7157	TP53	tumor protein p53 [Source:HGNC Symbol;Acc:...
730249	ACOD1	aconitate decarboxylase 1 [Source:HGNC Sym...
7305	TYROBP	TYRO protein tyrosine kinase binding prote...
7409	VAV1	vav guanine nucleotide exchange factor 1 [...
7416	VDAC1	voltage dependent anion channel 1 [Source:...
7498	XDH	xanthine dehydrogenase [Source:HGNC Symbol...
79400	NOX5	NADPH oxidase 5 [Source:HGNC Symbol;Acc:HG...
80149	ZC3H12A	zinc finger CCCH-type containing 12A [Sour...
83667	SESN2	sestrin 2 [Source:HGNC Symbol;Acc:HGNC:20746]
83875	BCO2	beta-carotene oxygenase 2 [Source:HGNC Sym...
83943	IMMP2L	inner mitochondrial membrane peptidase sub...
8644	AKR1C3	aldo-keto reductase family 1 member C3 [So...
8678	BECN1	beclin 1 [Source:HGNC Symbol;Acc:HGNC:1034]
8737	RIPK1	receptor interacting serine/threonine kina...
90527	DUOXA1	dual oxidase maturation factor 1 [Source:H...
9104	RGN	regucalcin [Source:HGNC Symbol;Acc:HGNC:9989]
91942	NDUFAF2	NADH:ubiquinone oxidoreductase complex ass...
9263	STK17A	serine/threonine kinase 17a [Source:HGNC S...
93974	ATP5IF1	ATP synthase inhibitory factor subunit 1 [...
9474	ATG5	autophagy related 5 [Source:HGNC Symbol;Ac...
948	CD36	CD36 molecule [Source:HGNC Symbol;Acc:HGNC...
9644	SH3PXD2A	SH3 and PX domains 2A [Source:HGNC Symbol;...
9973	CCS	copper chaperone for superoxide dismutase ...
